# Supplementary material for: Characterization of CIPK Family in Asian Pear (Pyrus bretschneideri Rehd) and Co-expression Analysis Related to Salt and Osmotic Stress Responses
Source: Front Plant Sci. 2016 Sep 7;7:1361. doi: 10.3389/fpls.2016.01361 (PMC5013074; doi:10.3389/fpls.2016.01361)
Supplement: Supplementary file 6 [file Table_1.XLSX]

## Sheet: Sheet1
Table S1 Primers of PbCIPK genes for RT-qPCR
Genename	Sense primers (5'-3')	Anti-sense primers (5'-3')
PbCIPK1	CAAATGTTACGCAAATGTT	CTATAAGACTTCGTTCATC
PbCIPK2	TGTAAGTGGAGGAGAATTG	TAAGCATCAAGGAGAAGAT
PbCIPK3	CAAGGAGATGTGGAAGAA	TGATATGGACGATGAGATG
PbCIPK4	GGTCATCATCTCCAAGTTA	TCAACAATCCATCATCCTT
PbCIPK5	CAGAGGTTATGGAGAATCG	CTCATCATCATCAACAACAT
PbCIPK6	TTCCATGACACCAATCTC	TTGAACCAACTATTCTCCAT
PbCIPK7	CCTGATGAAGAAGAAGAAG	TTGATATGCGTGTATGGAT
PbCIPK8	TTGTGAGGAAGATGTTAGG	TAATCGGTCTTGAACTTGA
PbCIPK9	AGCACATCAAGTTCTACAT	CCTCAGATTCCGACATAC
PbCIPK10	GCATCAACAAGTCATTCAG	TCTGTGATTCATATCCTTCTC
PbCIPK11	GCTGAGGTCATTGAGAAT	TCATTGAATATAGAATCCACAT
PbCIPK12	GGTCATCATCTCCAAGTTA	AACAATCCGTCATCCTTC
PbCIPK13	AAGGAGATGTGGAAGAAC	AGGAGGAAGGAGTTGATA
PbCIPK14	GTTTGATTTGATTTCGTTCTC	CCACCTTCTCCATTATCC
PbCIPK15	GTCTGCTTCATACAACCT	ACCAATCTTCCTATACATCTC
PbCIPK16	GGTTGAGGTAATGGAGATT	ACTCTTCCCAAAGTCTGA
PbCIPK17	TGTGGTGTCATCTTATACG	TCATTGTTATTCTGGTAGCA
PbCIPK18	AAGCAATAAGTCGTCCTC	CACCTCAATCTTCGTCAT
PbCIPK19	CAATCTCGTGGCTATGTA	GAAATGGTGATTCGGGTA
PbCIPK20	AGTTCTCCTGTCCATATTG	GCTTACTTCCTCATCTTCT
PbCIPK21	GTTGCTCCGACCTATTAC	CCTCAAGATTGCTACAGA
PbCIPK22	CCTGATGAAGAAGAAGAAG	TTGATATGCGTGTATGGAT
PbCIPK23	GTCTTGTGGAGTTGTTCT	ACCTTGCTATAAGTTCTCAT
PbACT2/7	CTCCCAGGGCTGTGTTTCCTA	CTCCATGTCATCCCAGTTGCT
PbUBQ10	TAAGCAGTTGGAGGATGGAA	ACGGAGGACAAGGTGAAG
