# Supplementary material for: Characterization of CIPK Family in Asian Pear (Pyrus bretschneideri Rehd) and Co-expression Analysis Related to Salt and Osmotic Stress Responses
Source: Front Plant Sci. 2016 Sep 7;7:1361. doi: 10.3389/fpls.2016.01361 (PMC5013074; doi:10.3389/fpls.2016.01361)
Supplement: Supplementary file 7 [file Table_2.XLSX]

## Sheet: Sheet1
Table S2. The results of HMM and BLAST search CIPK proteins in pear genome.
HMM search (30)	blast identity >50% (33)	Overlapped ID of two searches (28)
Pbr013072.1	Pbr042907.1	Pbr013072.1
Pbr014612.1	Pbr007816.1	Pbr014612.1
Pbr015971.1	Pbr041844.1	Pbr015971.1
Pbr034256.1	Pbr041843.1	Pbr034256.1
Pbr007816.1	Pbr003161.1	Pbr007816.1
Pbr011565.1	Pbr010647.1	Pbr011565.1
Pbr042907.1	Pbr007491.1	Pbr042907.1
Pbr016120.1	Pbr014612.1	Pbr016120.1
Pbr016121.1	Pbr015971.1	Pbr016121.1
Pbr000505.2	Pbr013072.1	Pbr000505.2
Pbr000504.1	Pbr016121.1	Pbr000504.1
Pbr003161.1	Pbr000504.1	Pbr003161.1
Pbr010647.1	Pbr020002.1	Pbr010647.1
Pbr020002.1	Pbr019032.1	Pbr020002.1
Pbr019032.1	Pbr037774.1	Pbr019032.1
Pbr037774.1	Pbr011665.1	Pbr037774.1
Pbr011665.1	Pbr016120.1	Pbr011665.1
Pbr013115.1	Pbr011565.1	Pbr013115.1
Pbr022407.1	Pbr034256.1	Pbr022407.1
Pbr003572.1	Pbr022407.1	Pbr003572.1
Pbr014711.1	Pbr018565.1	Pbr014711.1
Pbr007491.1	Pbr013115.1	Pbr007491.1
Pbr018565.1	Pbr015975.1	Pbr018565.1
Pbr035731.1	Pbr014616.1	Pbr035731.1
Pbr015975.1	Pbr035731.1	Pbr015975.1
Pbr014616.1	Pbr014711.1	Pbr014616.1
Pbr041843.1	Pbr003572.1	Pbr041843.1
Pbr041844.1	Pbr038418.1	Pbr041844.1
Pbr030532.1	Pbr040889.1
Pbr019947.1	Pbr000505.2
	Pbr003186.1
	Pbr040276.1
	Pbr026536.1

## Sheet: Sheet2
Pbr000504.1		Pbr000504.1
Pbr000505.2
Pbr003161.1		Pbr003161.1
Pbr003572.1		Pbr003572.1
Pbr007491.1		Pbr007491.1
Pbr007816.1		Pbr007816.1
Pbr010647.1		Pbr010647.1
Pbr011565.1		Pbr011565.1
Pbr011665.1		Pbr011665.1
Pbr013072.1		Pbr013072.1
Pbr013115.1		Pbr013115.1
Pbr014612.1		Pbr014612.1
Pbr014616.1		Pbr014616.1
Pbr014711.1		Pbr014711.1
Pbr015971.1		Pbr015971.1
Pbr015975.1		Pbr015975.1
Pbr016120.1		Pbr016120.1
Pbr016121.1		Pbr016121.1
Pbr018565.1		Pbr018565.1
Pbr019032.1		Pbr019032.1
Pbr020002.1		Pbr020002.1
Pbr022407.1		Pbr022407.1
Pbr034256.1		Pbr034256.1
Pbr035731.1		Pbr035731.1
Pbr037774.1		Pbr037774.1
Pbr041843.1		Pbr041843.1
Pbr041844.1		Pbr041844.1
Pbr042907.1		Pbr042907.1
