# Supplementary material for: Characterization of CIPK Family in Asian Pear (Pyrus bretschneideri Rehd) and Co-expression Analysis Related to Salt and Osmotic Stress Responses
Source: Front Plant Sci. 2016 Sep 7;7:1361. doi: 10.3389/fpls.2016.01361 (PMC5013074; doi:10.3389/fpls.2016.01361)
Supplement: Supplementary file 8 [file Table_3.XLSX]

## Sheet: Sheet1
Table S3. Conserved motif analysis of PbCIPK family proteins a
Motif name	Width	Hit sites	Multilevel pattern	Annotationb
MOTIF 1	100	27	HTTCGTPAYVAPEVLNKKGYDGAKADIWSCGVILFVLLAGYLPFDDSNLMAMYRKIXKGEFKCPPWFSPEAKRLISRILDPNPXTRITIDEIMEDPWFKK	Part of protein kinase domain
MOTIF 2	57	27	KGKLKEDEARKYFQQLISAVDYCHSRGVYHRDLKPENLLLDENGNLKVSDFGLSALP	Part of protein kinase domain
MOTIF 3	29	27	HPNVVQLYEVMASKTKIYFVMEYVKGGEL	Part of protein kinase domain
MOTIF 4	41	25	LVGKYELGRLLGEGTFAKVYHARNLETGESVAIKIIDKEKI	Part of protein kinase domain
MOTIF 5	41	27	KLEGSKEGRKGNLSVAAEIFEVTPSLHVVEVKKSAGDTLEY	No hit
MOTIF 6	11	28	NAFDLISLSSG	No hit
MOTIF 7	29	26	RFTSXKPASTIISKLEEIAKXLGFKVKKK	No hit
MOTIF 8	15	26	MDQIKREISIMRLVR	No hit
MOTIF 9	20	13	DLRPALKDIVWTWQGEEQQQ	No hit
MOTIF 10	11	28	FDLSGLFEKEX	No hit
MOTIF 11	21	16	EDEEVSLDDVDAVFEDSEDSQ	No hit
MOTIF 12	8	22	QVRQDGLL	No hit
MOTIF 13	15	6	QMWKDKLRPGLICLM	No hit
MOTIF 14	18	3	HKFYKNFCAKLEDIIWKP	No hit
MOTIF 15	14	6	GCKEIKFYDDDDDL	No hit
aMotif detection by The MEME suite (http://meme-suite.org/)
bMotif annotation by PROSITE (http://prosite.expasy.org/)
