# Supplementary material for: Characterization of CIPK Family in Asian Pear (Pyrus bretschneideri Rehd) and Co-expression Analysis Related to Salt and Osmotic Stress Responses
Source: Front Plant Sci. 2016 Sep 7;7:1361. doi: 10.3389/fpls.2016.01361 (PMC5013074; doi:10.3389/fpls.2016.01361)
Supplement: Supplementary file 9 [file Table_4.XLSX]

## Sheet: Sheet1
Table S4. Stress-responsive cis-element analysis in the promoter regions of PbCIPK genes
Promoter name	Cis-element name	Start position	Strand	Cis-element width	Core sequence	Responses
PbCIPK1	HSE	-796	-	9	AAAAAATTTC	Heat stress responsiveness
PbCIPK1	LTR	-44	-	6	CCGAAA	Low-temperature responsiveness
PbCIPK1	MYBR	-54	-	6	CAACTG	Drought, ABA, abiotic-stress responsiveness
PbCIPK2	HSE	-690	-	9	AAAAAATTTC	Heat stress responsiveness
PbCIPK2	HSE	-513	-	9	AAAAAATTTC	Heat stress responsiveness
PbCIPK2	HSE	-625	+	9	AAAAAATTTC	Heat stress responsiveness
PbCIPK2	MYBR	-397	+	6	TAACTG	Drought, ABA, abiotic-stress responsiveness
PbCIPK3	ABRE	-978	+	6	CACGTG	ABA, abiotic stress responsiveness
PbCIPK3	ABRE	-762	+	6	CACGTG	ABA, abiotic stress responsiveness
PbCIPK3	ABRE	-887	+	6	CACGTG	ABA, abiotic stress responsiveness
PbCIPK3	ABRE	-244	-	7	TACGGTC	ABA, abiotic stress responsiveness
PbCIPK3	LTR	-957	-	6	CCGAAA	Low-temperature responsiveness
PbCIPK4	HSE	-431	-	9	AAAAAATTTC	Heat stress responsiveness
PbCIPK4	HSE	-262	-	10	AAAAAATTTC	Heat stress responsiveness
PbCIPK4	MYBR	-363	+	6	CAACTG	Drought, ABA, abiotic-stress responsiveness
PbCIPK5	ABRE	-160	-	9	CCGCGTAGGC	ABA, abiotic stress responsiveness
PbCIPK5	LTR	-950	+	6	CCGAAA	Low-temperature responsiveness
PbCIPK6	ABRE	-821	+	6	CACGTG	ABA, abiotic stress responsiveness
PbCIPK6	ABRE	-493	-	6	CACGTG	ABA, abiotic stress responsiveness
PbCIPK6	HSE	-997	+	9	AAAAAATTTC	Heat stress responsiveness
PbCIPK6	MYBR	-814	+	6	CGGTCA	Drought, ABA, abiotic-stress responsiveness
PbCIPK6	W-box	-813	-	6	TTGACC	Wounding, ABA, Biotic- and abiotic-stress responsiveness
PbCIPK7	ABRE	-467	-	6	CACGTG	ABA, abiotic stress responsiveness
PbCIPK7	ABRE	-48	-	6	CACGTG	ABA, abiotic stress responsiveness
PbCIPK7	HSE	-151	-	9	AAAAAATTTC	Heat stress responsiveness
PbCIPK7	HSE	-83	-	9	AAAAAATTTC	Heat stress responsiveness
PbCIPK8	HSE	-573	+	8	CNNGAANNTTCNNG	Heat stress responsiveness
PbCIPK8	HSE	-571	+	9	AGAAAATTCG	Heat stress responsiveness
PbCIPK8	MYBR	-431	-	6	CAACTG	Drought, ABA, abiotic-stress responsiveness
PbCIPK8	MYBR	-297	-	6	CAACTG	Drought, ABA, abiotic-stress responsiveness
PbCIPK10	ABRE	-903	+	6	CACGTG	ABA, abiotic stress responsiveness
PbCIPK10	HSE	-165	-	9	AAAAAATTTC	Heat stress responsiveness
PbCIPK10	LTR	-207	-	6	CCGAAA	Low-temperature responsiveness
PbCIPK11	HSE	-754	+	9	AAAAAATTTC	Heat stress responsiveness
PbCIPK11	HSE	-600	+	9	AAAAAATTTC	Heat stress responsiveness
PbCIPK11	HSE	-662	+	9	AAAAAATTTC	Heat stress responsiveness
PbCIPK11	HSE	-89	+	9	AGAAAATTCG	Heat stress responsiveness
PbCIPK11	MYBR	-74	-	6	TAACTG	Drought, ABA, abiotic-stress responsiveness
PbCIPK12	ABRE	-319	-	6	TACGTG	ABA, abiotic stress responsiveness
PbCIPK12	W-box	-512	-	6	TTGACC	Wounding, ABA, Biotic- and abiotic-stress responsiveness
PbCIPK12	WUN-motif	-402	+	9	TCATTACGAA	Wounding
PbCIPK13	HSE	-372	+	9	AGAAAATTCG	Heat stress responsiveness
PbCIPK14	ABRE	-194	+	11	GGACACGTGGC	ABA, abiotic stress responsiveness
PbCIPK14	ABRE	-190	+	7	ACGTGGC	ABA, abiotic stress responsiveness
PbCIPK14	ABRE	-192	+	9	ACACGTGGC	ABA, abiotic stress responsiveness
PbCIPK14	ABRE	-193	-	9	GCAACGTGTC	ABA, abiotic stress responsiveness
PbCIPK14	ABRE	-191	-	6	CACGTG	ABA, abiotic stress responsiveness
PbCIPK14	MYBR	-51	-	6	CAACTG	Drought, ABA, abiotic-stress responsiveness
PbCIPK15	HSE	-782	+	9	AGAAAATTCG	Heat stress responsiveness
PbCIPK15	MYBR	-942	+	6	CAACTG	Drought, ABA, abiotic-stress responsiveness
PbCIPK15	MYBR	-162	+	6	CAACTG	Drought, ABA, abiotic-stress responsiveness
PbCIPK15	W-box	-415	-	6	TTGACC	Wounding, ABA, Biotic- and abiotic-stress responsiveness
PbCIPK16	ABRE	-763	-	7	TACGGTC	ABA, abiotic stress responsiveness
PbCIPK16	HSE	-595	+	9	AAAAAATTTC	Heat stress responsiveness
PbCIPK16	HSE	-130	+	9	AAAAAATTTC	Heat stress responsiveness
PbCIPK16	HSE	-151	+	9	AAAAAATTTC	Heat stress responsiveness
PbCIPK16	MYBR	-764	-	6	CGGTCA	Drought, ABA, abiotic-stress responsiveness
PbCIPK16	W-box	-765	+	6	TTGACC	Wounding, ABA, Biotic- and abiotic-stress responsiveness
PbCIPK17	ABRE	-77	-	9	CGCACGTGTC	ABA, abiotic stress responsiveness
PbCIPK17	ABRE	-75	-	6	CACGTG	ABA, abiotic stress responsiveness
PbCIPK17	HSE	-951	-	9	AAAAAATTTC	Heat stress responsiveness
PbCIPK17	HSE	-437	+	9	AAAAAATTTC	Heat stress responsiveness
PbCIPK17	HSE	-906	-	9	AAAAAATTTC	Heat stress responsiveness
PbCIPK17	HSE	-220	+	9	AAAAAATTTC	Heat stress responsiveness
PbCIPK18	ABRE	-975	-	6	TACGTG	ABA, abiotic stress responsiveness
PbCIPK18	ABRE	-58	-	6	CACGTG	ABA, abiotic stress responsiveness
PbCIPK18	ABRE	-60	-	9	GCCACGTACA	ABA, abiotic stress responsiveness
PbCIPK18	ABRE	-57	+	7	ACGTGGC	ABA, abiotic stress responsiveness
PbCIPK18	MYBR	-387	+	6	CAACTG	Drought, ABA, abiotic-stress responsiveness
PbCIPK19	ABRE	-975	-	6	TACGTG	ABA, abiotic stress responsiveness
PbCIPK19	ABRE	-58	-	6	CACGTG	ABA, abiotic stress responsiveness
PbCIPK19	ABRE	-60	-	9	GCCACGTACA	ABA, abiotic stress responsiveness
PbCIPK19	ABRE	-57	+	7	ACGTGGC	ABA, abiotic stress responsiveness
PbCIPK19	MYBR	-387	+	6	CAACTG	Drought, ABA, abiotic-stress responsiveness
PbCIPK20	CE3	-194	-	9	GACGCGTGTC	ABA and VP1 responsiveness
PbCIPK20	HSE	-540	+	9	AAAAAATTTC	Heat stress responsiveness
PbCIPK21	ABRE	-362	+	7	TACGGTC	ABA, abiotic stress responsiveness
PbCIPK21	ABRE	-216	-	6	CACGTG	ABA, abiotic stress responsiveness
PbCIPK21	ABRE	-218	-	9	CGCACGTGTC	ABA, abiotic stress responsiveness
PbCIPK21	HSE	-428	-	9	AAAAAATTTC	Heat stress responsiveness
PbCIPK21	MYBR	-360	+	6	CGGTCA	Drought, ABA, abiotic-stress responsiveness
PbCIPK21	MYBR	-193	+	6	CAACTG	Drought, ABA, abiotic-stress responsiveness
PbCIPK22	ABRE	-467	-	6	CACGTG	ABA, abiotic stress responsiveness
PbCIPK22	ABRE	-48	-	6	CACGTG	ABA, abiotic stress responsiveness
PbCIPK22	HSE	-151	-	9	AAAAAATTTC	Heat stress responsiveness
PbCIPK22	HSE	-83	-	9	AAAAAATTTC	Heat stress responsiveness
PbCIPK23	WUN-motif	-959	+	9	TCATTACGAA	Wounding
PbCIPK24	HSE	-831	+	9	AGAAAATTCG	Heat stress responsiveness
PbCIPK24	HSE	-522	+	9	AGAAAATTCG	Heat stress responsiveness
PbCIPK24	HSE	-821	-	9	AAAAAATTTC	Heat stress responsiveness
PbCIPK24	MYBR	-675	+	6	CAACTG	Drought, ABA, abiotic-stress responsiveness
PbCIPK25	ABRE	-626	-	7	ACGTGGC	ABA, abiotic stress responsiveness
PbCIPK25	ABRE	-99	-	9	CGCACGTGTC	ABA, abiotic stress responsiveness
PbCIPK25	ABRE	-133	-	6	CACGTG	ABA, abiotic stress responsiveness
PbCIPK25	ABRE	-97	-	6	CACGTG	ABA, abiotic stress responsiveness
PbCIPK25	ABRE	-135	-	9	CGCACGTGTC	ABA, abiotic stress responsiveness
PbCIPK25	ABRE	-100	+	10	GGACACGTGGC	ABA, abiotic stress responsiveness
PbCIPK25	HSE	-661	-	9	AAAAAATTTC	Heat stress responsiveness
PbCIPK25	HSE	-490	+	10	AAAAAATTTC	Heat stress responsiveness
PbCIPK25	MYBR	-239	+	6	CGGTCA	Drought, ABA, abiotic-stress responsiveness
PbCIPK25	MYBR	-217	+	6	CGGTCA	Drought, ABA, abiotic-stress responsiveness
PbCIPK25	W-box	-216	-	6	TTGACC	Wounding, ABA, Biotic- and abiotic-stress responsiveness
PbCIPK26	ABRE	-608	+	6	CACGTG	ABA, abiotic stress responsiveness
PbCIPK26	HSE	-102	+	9	AAAAAATTTC	Heat stress responsiveness
PbCIPK27	ABRE	-606	+	6	CACGTG	ABA, abiotic stress responsiveness
PbCIPK27	HSE	-100	+	9	AAAAAATTTC	Heat stress responsiveness
PbCIPK28	ABRE	-549	-	6	TACGTG	ABA, abiotic stress responsiveness
PbCIPK28	HSE	-73	+	10	AAAAAATTTC	Heat stress responsiveness
PbCIPK28	LTR	-310	+	6	CCGAAA	Low-temperature responsiveness
PbCIPK28	WUN-motif	-205	-	9	TCATTACGAA	Wounding
