# Supplementary material for: Characterization of CIPK Family in Asian Pear (Pyrus bretschneideri Rehd) and Co-expression Analysis Related to Salt and Osmotic Stress Responses
Source: Front Plant Sci. 2016 Sep 7;7:1361. doi: 10.3389/fpls.2016.01361 (PMC5013074; doi:10.3389/fpls.2016.01361)
Supplement: Supplementary file 10 [file Table_5.XLSX]

## Sheet: PbCIPK.salt.p005
Table S5. Pearson correlation coeffcients (PCCs) of PbCIPK genes under salt and osmotic stresses
Gene_A	Gene_B	PCC	p-value
PbCIPK1	PbCIPK7	-0.651343	0
PbCIPK1	PbCIPK10	0.709637	0.02
PbCIPK1	PbCIPK19	0.792269	0.02
PbCIPK1	PbCIPK22	-0.622681	0
PbCIPK2	PbCIPK6	-0.724662	0
PbCIPK2	PbCIPK8	-0.661892	0
PbCIPK2	PbCIPK10	0.784294	0.02
PbCIPK2	PbCIPK11	-0.611316	0
PbCIPK3	PbCIPK8	0.806719	0.02
PbCIPK3	PbCIPK19	-0.769556	0
PbCIPK4	PbCIPK23	0.899282	0.02
PbCIPK5	PbCIPK6	0.968945	0.02
PbCIPK5	PbCIPK15	0.769921	0.02
PbCIPK5	PbCIPK18	-0.6257	0
PbCIPK5	PbCIPK22	-0.608785	0
PbCIPK6	PbCIPK15	0.747947	0.02
PbCIPK6	PbCIPK18	-0.641044	0
PbCIPK6	PbCIPK20	0.704183	0.02
PbCIPK7	PbCIPK19	-0.653042	0
PbCIPK7	PbCIPK20	-0.618468	0
PbCIPK8	PbCIPK10	-0.600341	0
PbCIPK8	PbCIPK11	0.874327	0.02
PbCIPK8	PbCIPK19	-0.613176	0
PbCIPK9	PbCIPK16	0.728549	0.02
PbCIPK9	PbCIPK18	0.969091	0.02
PbCIPK11	PbCIPK13	0.907247	0.02
PbCIPK12	PbCIPK17	0.989753	0.02
PbCIPK12	PbCIPK18	-0.66589	0
PbCIPK12	PbCIPK21	0.914069	0.02
PbCIPK13	PbCIPK22	0.862456	0.02
PbCIPK14	PbCIPK16	0.751483	0.02
PbCIPK15	PbCIPK17	0.865403	0.02
PbCIPK15	PbCIPK18	-0.673623	0
PbCIPK15	PbCIPK21	0.710943	0.02
PbCIPK16	PbCIPK18	0.688181	0.02
PbCIPK17	PbCIPK18	-0.64361	0
PbCIPK17	PbCIPK21	0.901541	0.02
PbCIPK18	PbCIPK22	0.705066	0.02
PbCIPK19	PbCIPK22	-0.640808	0
